# Supplementary material for: Bi-Allelic MARVELD2 Variant Identified with Exome Sequencing in a Consanguineous Multiplex Ghanaian Family Segregating Non-Syndromic Hearing Loss
Source: Int J Mol Sci. 2025 Apr 3;26(7):3337. doi: 10.3390/ijms26073337 (PMC11989440; doi:10.3390/ijms26073337)
Supplement: Supplementary file 1 [file ijms-26-03337-s001.zip]

Archive with 1 entries (1 files):
- ijms-3532175-supplementary.pdf
